# Supplementary material for: Proteomic Investigation of Cape Cobra (Naja nivea) Venom Reveals First Evidence of Quaternary Protein Structures
Source: Toxins (Basel). 2024 Jan 23;16(2):63. doi: 10.3390/toxins16020063 (PMC10892407; doi:10.3390/toxins16020063)
Supplement: Supplementary file 1 [file toxins-16-00063-s001.zip]

Archive with 1 entries (1 files):
- toxins-2771610-supplementary.pdf
